# Supplementary material for: Emerging Contaminants in the Effluent of Wastewater Should Be Regulated: Which and to What Extent?
Source: Toxics. 2024 Apr 24;12(5):309. doi: 10.3390/toxics12050309 (PMC11125804; doi:10.3390/toxics12050309)
Supplement: Supplementary file 1 [file toxics-12-00309-s001.zip]

Archive with 2 entries (2 files):
- SI tables.xlsx
- Supplementary Materials.pdf
